# Supplementary material for: Estimation of nitrogen leaching load from agricultural fields in the Puck Commune with an interactive calculator
Source: PeerJ. 2020 Mar 27;8:e8899. doi: 10.7717/peerj.8899 (PMC7104721; doi:10.7717/peerj.8899)
Supplement: Supplemental Information 2 [file peerj-08-8899-s002.xlsx]

## Sheet: Sheet1
mineral_fertilizer_id	name	kg N in 100 kg of fertilizer
1	Granulated Agrofoska for root plants	0
2	Agrofoska for cereals	0
3	Granulated Agrofoska for cereals and root plants	0
4	Amofoska 4/12/12	4
5	Granulated Amofoska (spring fertilization)	10
6	Amofoska with Mg and B	3
7	FAM – „R”	5
8	FAM – „W”	12
9	FAM – „Z”	3
10	FAMP – „OZ”	4
11	FAMP – 4	12
12	Hydro Plon 6	6
13	Hydro Plon PK	0
14	Hydrofoska 21	21
15	Kemira Beta	13.6
16	Kemira Corn	6
17	Kemira KemiCAN	27
18	Kemira Optima 10	10
19	Kemira Optima 16	16
20	Kemira PK	0
21	Kemira Power 16	16
22	Kemira Power 21	20.6
23	Kemira Power 5	5
24	Kemira Power 8	8
25	Kemira Solanum	14
26	Kieserite	0
27	Kornkali	0
28	Lubofos 12 PK	0
29	Lubofoska (with B)	4
30	Luboplon 4	4
31	Luboplon B	3
32	Luboplon R	3
33	Urea	46
34	P-K-Mg fertilizer	0
35	P-K fertilizer	0
36	P-K-Mg fertilizer with B	0
37	NKP 5/10/18	5
38	NPK 4/10/22	4
39	NPK 7/20/30	7
40	NPK 8/20/30	8
41	Polidap – ammonium phosphate	18
42	Poliphosphate J	4
43	Polifoska 11	11
44	Polifoska 13	13
45	Polifoska 15	15
46	Polifoska 15 + Mg	15
47	Polifoska 17	17
48	Polifoska 4	4
49	Polifoska 5	5
50	Polifoska 6	6
51	Polifoska 8	8
52	Polimag 305	5
53	Polimag 306	6
54	Polimag 309	7
55	Polimag 315	15
56	Polimap	12
57	Potafoska Mg + B	0
58	RSM 28 – liquid nitro-chalk-ureal fertilizer	28
59	RSM 30 – liquid nitro-chalk-ureal fertilizer	30
60	RSM 32 – liquid nitro-chalk-ureal fertilizer	32
61	Ammonium nitrate	34
62	Calcium-ammonium nitrate	27
63	Nitrochalk	27.5
64	Salmag – nitrochalk GM	27.5
65	Salmag B – nitrochalk GM „B”	27.5
66	Ammonium sulphate	21
67	Potassium sulphate	0
68	Sylvinite	0
69	Granulated potassium salt	0
70	Powdered potassium salt	0
71	Superfosamon J	6.5
72	Superfosamon W	12.5
73	Monocalcium phosphate	0
74	Magnesium Superphosphate	0
75	Granulated simple Superphosphate	0
76	Powdered simple Superphosphate	0
77	Granulated triple Superphosphate	0
78	Unifoska Mg + B	12
79	Unifoska W	8.5
80	Yara Bela Sulfan 24N/15SO3	24
81	Yara Sulfan 24N/6S	24
82	Yara Viking 14/14/21	14
