# Supplementary material for: Estimation of nitrogen leaching load from agricultural fields in the Puck Commune with an interactive calculator
Source: PeerJ. 2020 Mar 27;8:e8899. doi: 10.7717/peerj.8899 (PMC7104721; doi:10.7717/peerj.8899)
Supplement: Supplemental Information 3 [file peerj-08-8899-s003.xlsx]

## Sheet: Sheet1
farmer_id	field_id	crop_id	crop_factor	crop_mass [dt]	field_surface [ha]	basic_leaching [kg N /ha]	mineral_fertilizer_id	mineral_fertilizer_mass [dt]	tillage_time_factor	natural_fertilizer_factor
1	1	21	1	75	2.5	20	61	5	0.8	1.15
1	1	21	1	75	2.5	20	38	5	0.8	1.15
1	2	25	1	87.5	2.5	15	61	5	1	1.15
1	2	25	1	87.5	2.5	15	38	5	1	1.15
1	3	25	1	35	1	15	61	2	1	1
1	3	25	1	35	1	15	38	2	1	1
1	4	25	1	26	0.75	20	61	1.5	1	1
1	4	25	1	26	0.75	20	38	1.5	1	1
1	5	24	1	82.5	2.75	15	61	5.5	1	1
1	5	24	1	82.5	2.75	15	38	5.5	1	1
1	6	12	1	438	1.75	15	61	3.5	1	1.15
1	6	12	1	438	1.75	15	38	3.5	1	1.15
1	7	12	1	350	1.75	15	61	3.5	1	1.15
1	7	12	1	350	1.75	15	38	3.5	1	1.15
1	8	12	1	750	3	15	61	6	1	1.15
1	8	12	1	750	3	15	38	6	1	1.15
2	1	12	1	8500	17	20	33	51	0.8	1
2	1	12	1	8500	17	20	41	43	0.8	1
2	1	12	1	8500	17	20	69	25	0.8	1
2	2	12	1	4000	8	20	33	24	0.8	1
2	2	12	1	4000	8	20	41	20	0.8	1
2	2	12	1	4000	8	20	69	12	0.8	1
3	1	8	1	60	2	15	62	6	0.8	1
3	2	25	1	845	13	15	62	39	1	1.15
3	2	25	1	845	13	15	29	13	1	1.15
3	3	25	1	260	4	15	62	12	1	1.15
3	3	25	1	260	4	15	29	4	1	1.15
3	4	25	1	97.5	1.5	15	62	4.5	1	1.15
3	4	25	1	97.5	1.5	15	29	1.5	1	1.15
3	5	25	1	97.5	1.5	15	62	4.5	1	1.15
3	5	25	1	97.5	1.5	15	29	1.5	1	1.15
3	6	25	1	97.5	1.5	15	62	4.5	1	1.15
3	6	25	1	97.5	1.5	15	29	1.5	1	1.15
3	7	25	1	97.5	1.5	15	62	4.5	1	1.15
3	7	25	1	97.5	1.5	15	29	1.5	1	1.15
3	8	12	1	5000	10	15	63	23	0.7	1.1
3	9	12	1	1000	2	15	63	4.6	0.7	1.1
4	1	23	1	30	1	15	4	2.5	0.8	1
4	1	23	1	30	1	15	33	2	0.8	1
4	2	28	1.7	100	0.25	15	4	0.5	0.8	1.15
4	2	28	1.7	100	0.25	15	63	0.5	0.8	1.15
4	3	21	1	50	2	15	4	4	0.8	1.15
4	3	21	1	50	2	15	33	4	0.8	1.15
4	4	18	1	90	3	15	4	6	0.8	1
4	4	18	1	90	3	15	33	6	0.8	1
4	5	18	1	120	4	15	4	8	0.8	1
4	5	18	1	120	4	15	33	8	0.8	1
4	6	18	1	90	3	15	4	6	0.8	1
4	6	18	1	90	3	15	33	6	0.8	1
4	7	18	1	42	2.85	15	4	6	0.8	1
4	7	18	1	42	2.85	15	33	6	0.8	1
5	1	1	1	360	12	20	29	24	1	1
5	1	1	1	360	12	20	61	30	1	1
5	2	1	1	70	1.75	15	29	3.5	1	1
5	2	1	1	70	1.75	15	61	4.3	1	1
5	3	32	1	180	9	20	29	18	1	1
5	3	32	1	180	9	20	61	27	1	1
5	4	32	1	90	4.5	20	29	9	1	1
5	4	32	1	90	4.5	20	61	11	1	1
5	5	25	1	120	4	20	29	8	1	1
5	5	25	1	120	4	20	61	8	1	1
5	6	25	1	45	1.5	15	29	3	1	1
5	6	25	1	45	1.5	15	61	3.6	1	1
5	7	25	1	45	1.5	15	29	3	1	1
5	7	25	1	45	1.5	15	61	3.7	1	1
5	8	2	1.3	30	3	15	0	0	0.8	1
5	9	24	1	45	1.5	15	29	3	0.8	1
5	9	24	1	45	1.5	15	61	3.7	0.8	1
5	10	24	1	20	1	20	29	2	0.8	1
5	10	24	1	20	1	20	61	2.5	0.8	1
5	11	18	1	174	5.8	15	61	12	0.7	1.1
5	12	18	1	120	4	15	61	8	0.7	1.1
5	13	28	1.7	100	0.25	15	0	0	0.7	1.1
6	1	1	1	40	0.75	20	50	2	1	1.15
6	1	1	1	40	0.75	20	61	2	1	1.15
6	1	1	1	40	0.75	20	33	1	1	1.15
6	2	1	1	40	0.75	20	50	2	1	1
6	2	1	1	40	0.75	20	61	2	1	1
6	2	1	1	40	0.75	20	33	1	1	1
6	3	25	0.9	45	1.5	30	50	3	1	1
6	4	25	1	17	0.5	30	61	1.25	1	1
6	5	18	1	75	2.5	20	50	5	0.8	1
6	5	18	1	75	2.5	20	33	2.5	0.8	1
6	6	18	1	15	0.6	20	50	1.1	0.8	1
6	6	18	1	15	0.6	20	33	0.6	0.8	1
6	7	18	1	8	0.3	20	50	0.6	0.8	1
6	7	18	1	8	0.3	20	33	0.3	0.8	1
6	8	18	1	6	0.25	20	50	0.5	0.8	1
6	8	18	1	6	0.25	20	33	0.25	0.8	1
6	9	18	1	8	0.3	20	50	0.6	0.8	1
6	9	18	1	8	0.3	20	33	0.4	0.8	1
6	10	28	1.2	150	0.6	20	50	1.1	0.8	1.15
6	10	28	1.2	150	0.6	20	33	0.6	0.8	1.15
6	10	28	1.2	150	0.6	20	61	1.2	0.8	1.15
6	11	28	1.2	50	0.2	20	50	0.4	0.8	1.15
6	11	28	1.2	50	0.2	20	33	0.2	0.8	1.15
6	11	28	1.2	50	0.2	20	61	0.4	0.8	1.15
6	12	7	1.3	10	0.5	20	50	1	0.8	1
6	12	7	1.3	10	0.5	20	33	0.5	0.8	1
6	13	18	1	21	0.85	20	50	1.7	0.8	1
6	13	18	1	21	0.85	20	33	0.8	0.8	1
7	1	1	0.8	45	1.15	30	61	2.2	1	1
7	2	1	0.8	89	2.23	20	61	4.9	1	1
7	3	1	0.8	221	4.43	20	61	13.3	1	1
7	4	1	1	80	1.6	20	61	4.8	1	1
7	5	1	1	50	1	20	61	3	1	1
7	6	8	1	118	3.94	20	50	8	0.8	1
7	6	8	1	118	3.94	20	61	8	0.8	1
7	7	27	1.1	25	1.4	20	50	3.5	1	1
7	7	27	1.1	25	1.4	20	61	4.9	1	1
7	8	27	1.1	63	3.5	20	50	8.7	1	1
7	8	27	1.1	63	3.5	20	61	12.2	1	1
7	9	8	1	60	2	20	50	4	0.8	1
7	9	8	1	60	2	20	61	4	0.8	1
7	10	28	1.7	810	3.24	30	50	8	0.8	1.15
7	10	28	1.7	810	3.24	30	33	6.5	0.8	1.15
7	11	7	1.3	15	1	30	50	2	0.8	1
7	12	2	1.3	45	3.17	20	50	6	0.8	1
7	13	23	1	140	3.5	20	50	8.7	0.8	1
7	13	23	1	140	3.5	20	61	8.7	0.8	1
8	1	1	1	302.5	5.5	20	81	14.85	1	1
8	1	1	1	302.5	5.5	20	33	8.25	1	1
8	1	1	1	302.5	5.5	20	61	5.5	1	1
8	2	1	0.8	603.5	8.5	20	81	22.95	0.8	1
8	2	1	0.8	603.5	8.5	20	33	12.75	0.8	1
8	2	1	0.8	603.5	8.5	20	61	8.5	0.8	1
8	3	1	0.8	133.28	1.75	20	81	4.72	0.8	1
8	3	1	0.8	133.28	1.75	20	33	2.62	0.8	1
8	3	1	0.8	133.28	1.75	20	61	1.75	0.8	1
8	4	1	0.8	332.8	5.12	15	81	13.89	0.8	1
8	4	1	0.8	332.8	5.12	15	33	7.68	0.8	1
8	4	1	0.8	332.8	5.12	15	61	5.12	0.8	1
8	5	1	0.9	79.8	1.33	15	81	3.59	0.8	1
8	5	1	0.9	79.8	1.33	15	33	1.99	0.8	1
8	5	1	0.9	79.8	1.33	15	61	1.33	0.8	1
8	6	23	0.9	20	0.5	15	33	0.9	1	1
8	6	23	0.9	20	0.5	15	61	1.07	1	1
8	6	23	0.9	20	0.5	15	68	0.6	1	1
8	7	23	0.9	53.1	1.18	20	33	2.12	1	1
8	7	23	0.9	53.1	1.18	20	61	2.53	1	1
8	8	23	1	143	2.6	20	33	4.68	1	1
8	8	23	1	143	2.6	20	61	5.59	1	1
8	9	23	1	285	5.7	15	33	10.26	1	1
8	9	23	1	285	5.7	15	61	12.22	1	1
8	10	23	1	60.18	2.69	20	33	4.84	0.8	1
8	10	23	1	60.18	2.69	20	61	5.94	0.8	1
8	11	27	1.1	205.12	4.9	20	26	15.19	0.8	1
8	11	27	1.1	205.12	4.9	20	61	12.25	0.8	1
8	11	27	1.1	205.12	4.9	20	33	9.8	0.8	1
8	12	27	1.1	114.8	3.28	20	26	9.81	0.8	1
8	12	27	1.1	114.8	3.28	20	61	8.2	0.8	1
8	12	27	1.1	114.8	3.28	20	33	6.56	0.8	1
8	13	7	1.3	40.6	1.4	15	40	4.48	0.8	1
8	13	7	1.3	40.6	1.4	15	68	0.7	0.8	1
8	13	7	1.3	40.6	1.4	15	33	0.42	0.8	1
8	14	28	1.7	1789.95	8.15	20	26	12.22	0.8	1
8	14	28	1.7	1789.95	8.15	20	68	9.62	0.8	1
8	14	28	1.7	1789.95	8.15	20	40	32.6	0.8	1
8	14	28	1.7	1789.95	8.15	20	33	20.37	0.8	1
8	15	28	1.7	510	3.4	20	26	4.78	1	1
8	15	28	1.7	510	3.4	20	68	4.08	1	1
8	15	28	1.7	510	3.4	20	40	12.92	1	1
8	15	28	1.7	510	3.4	20	33	6.8	1	1
9	1	1	0.8	100	2	20	68	3	1	1.1
9	1	1	0.8	100	2	20	73	4	1	1.1
9	1	1	0.8	100	2	20	33	3	1	1.1
9	2	8	1	37	2.5	15	33	3.7	1	1.1
9	3	8	1	10	0.5	20	68	0.75	1	1.1
9	3	8	1	10	0.5	20	73	1	1	1.1
9	3	8	1	10	0.5	20	33	0.75	1	1.1
9	4	12	0.9	1250	2.5	20	68	5	1	1.1
9	4	12	0.9	1250	2.5	20	73	5	1	1.1
9	4	12	0.9	1250	2.5	20	33	5	1	1.1
9	5	12	1	700	2	20	68	4	1	1.1
9	5	12	1	700	2	20	73	4	1	1.1
9	5	12	1	700	2	20	33	4	1	1.1
9	6	12	1	700	1.7	20	68	3.4	1	1.1
9	6	12	1	700	1.7	20	73	3.4	1	1.1
9	6	12	1	700	1.7	20	33	3.4	1	1.1
9	7	12	1	260	0.9	15	68	1.8	1	1.1
9	7	12	1	260	0.9	15	73	1.8	1	1.1
9	7	12	1	260	0.9	15	33	1.8	1	1.1
9	8	12	1	110	1.9	15	68	3.8	1	1.1
9	8	12	1	110	1.9	15	73	5.7	1	1.1
9	8	12	1	110	1.9	15	33	3.8	1	1.1
9	9	27	1.1	128	4	20	68	8	1	1.1
9	9	27	1.1	128	4	20	73	8	1	1.1
9	9	27	1.1	128	4	20	33	8	1	1.1
9	10	27	1.1	72	2	15	68	4	1	1.1
9	10	27	1.1	72	2	15	73	4	1	1.1
9	10	27	1.1	72	2	15	33	4	1	1.1
10	1	32	1	10	0.5	30	61	1	1	1
10	2	32	1	10	0.5	30	61	1	1	1
10	3	25	0.9	50	1	20	61	5	1	1.15
10	4	8	1	50	1	30	50	1.5	0.7	1.1
10	4	8	1	50	1	30	61	3	0.7	1.1
10	5	28	1.7	400	1	30	50	2	0.7	1.1
10	5	28	1.7	400	1	30	61	2	0.7	1.1
10	6	12	1	1500	3	30	61	15	0.7	1.1
10	6	12	1	1500	3	30	33	10	0.7	1.1
10	6	12	1	1500	3	30	50	6	0.7	1.1
11	1	1	1	135	3	15	61	7.5	1	1
11	1	1	1	135	3	15	40	6	1	1
11	2	1	1	70	2	15	61	5	1	1
11	2	1	1	70	2	15	40	4	1	1
11	3	1	1	70	2	15	61	5	1	1
11	3	1	1	70	2	15	38	3	1	1
11	4	8	1	80	2	20	42	3	0.8	1
11	4	8	1	80	2	20	40	4	0.8	1
11	5	21	0.9	70	2	20	42	3	0.8	1
11	5	21	0.9	70	2	20	40	4	0.8	1
11	6	7	1.3	45	1.5	15	40	2	0.8	1
11	7	28	1.7	360	2	20	42	2	1	1.1
11	7	28	1.7	360	2	20	61	5	1	1.1
11	7	28	1.7	360	2	20	26	1.16	1	1.1
12	1	1	0.8	1125	25	15	37	37	1	1
12	1	1	0.8	1125	25	15	61	75	1	1
12	2	1	0.8	180	4	15	37	6	1	1
12	2	1	0.8	180	4	15	61	12	1	1
12	3	1	0.8	450	10	15	37	15	1	1
12	3	1	0.8	450	10	15	61	30	1	1
12	4	1	1	270	6	15	37	9	1	1
12	4	1	1	270	6	15	61	18	1	1
12	5	1	1	360	8	15	37	12	1	1
12	5	1	1	360	8	15	61	24	1	1
12	6	1	0.8	135	3	15	37	6	1	1
12	6	1	0.8	135	3	15	61	9	1	1
12	7	1	0.8	630	14	15	37	28	1	1
12	7	1	0.8	630	14	15	61	42	1	1
12	8	8	0.9	225	5	15	61	15	0.8	1
12	9	21	1	100	2.5	20	61	5	0.8	1
12	10	21	1	100	2.5	20	61	5	0.8	1
12	11	14	1	90	5	15	61	5	0.8	1
12	12	15	1	165	6	20	37	6	0.8	1.1
12	12	15	1	165	6	20	61	6	0.8	1.1
12	13	15	0.9	476	17	20	37	17	0.8	1.1
12	13	15	0.9	476	17	20	61	17	0.8	1.1
12	14	7	1.3	330	11	20	37	11	0.8	1.1
12	14	7	1.3	330	11	20	61	11	0.8	1.1
12	15	7	1.3	240	8	20	61	8	0.8	1
12	15	7	1.3	240	8	20	37	16	0.8	1
12	16	7	1.3	330	11	30	37	16	0.8	1
12	16	7	1.3	330	11	30	61	11	0.8	1
12	17	27	1.2	150	5	20	37	7.5	1	1
12	17	27	1.2	150	5	20	61	20	1	1
12	18	27	1.1	300	10	20	37	15	1	1
12	18	27	1.1	300	10	20	61	40	1	1
12	19	27	1.2	300	10	20	37	15	1	1
12	19	27	1.2	300	10	20	61	40	1	1
12	20	27	1.2	180	6	20	37	9	1	1
12	20	27	1.2	180	6	20	61	24	1	1
12	21	27	1.2	135	4.5	20	37	6.5	1	1
12	21	27	1.2	135	4.5	20	61	18	1	1
12	22	27	1.2	150	5	20	37	7.5	1	1
12	23	27	1.2	45	1.5	20	61	6	1	1
13	1	1	0.8	60	1	20	61	4.5	1	1
13	1	1	0.8	60	1	20	26	1	1	1
13	2	1	0.8	180	3	15	61	13.5	1	1.1
13	2	1	0.8	180	3	15	26	3	1	1.1
13	3	1	0.8	90	1.6	20	61	7.2	1	1.1
13	3	1	0.8	90	1.6	20	26	1.6	1	1.1
13	4	1	1	240	4.15	20	61	18.7	1	1
13	4	1	1	240	4.15	20	26	4.15	1	1
13	5	27	1.1	30	1.2	15	61	6	1	1
13	5	27	1.1	30	1.2	15	26	1.2	1	1
13	6	27	1.1	40	1.6	20	61	8	1	1.1
13	6	27	1.1	40	1.6	20	26	1.6	1	1.1
13	7	27	1.1	15	0.75	20	61	3.75	1	1.1
13	7	27	1.1	15	0.75	20	26	0.75	1	1.1
13	8	27	1.1	55	2.13	20	61	10.65	1	1
13	8	27	1.1	55	2.13	20	26	2.13	1	1
13	9	27	1.1	106	4.25	20	61	21	1	1.1
13	9	27	1.1	106	4.25	20	26	4.25	1	1.1
13	10	27	1.1	40	1.6	20	61	8	1	1
13	10	27	1.1	40	1.6	20	26	1.6	1	1
13	11	27	1.1	182	7.27	20	61	36	1	1
13	11	27	1.1	182	7.27	20	26	7.27	1	1
13	12	27	1.1	29	1.2	20	61	6	1	1
13	12	27	1.1	29	1.2	20	26	1.2	1	1
13	13	27	1.1	26	1	20	61	5	1	1
13	13	27	1.1	26	1	20	26	1	1	1
13	14	8	1	180	4	20	61	8	1	1
13	14	8	1	180	4	20	26	4	1	1
13	15	7	1.3	66	2.2	20	0	0	1	1.1
13	16	7	1.3	24	0.8	20	0	0	0.8	1
13	17	25	0.9	90	2.25	20	61	10	1	1
13	17	25	0.9	90	2.25	20	26	2.25	1	1
13	18	32	0.9	105	3	20	61	3.7	1	1
13	18	32	0.9	105	3	20	26	3	1	1
13	19	28	1.7	20	0.1	20	0	0	1	1.1
14	1	1	1	67	1.5	20	61	4	1	1
14	1	1	1	67	1.5	20	26	1.5	1	1
14	2	1	1	45	1	20	61	2.5	1	1
14	2	1	1	45	1	20	26	1	1	1
14	3	8	1	20	0.4	30	61	1.1	0.8	1
14	3	8	1	20	0.4	30	26	0.4	0.8	1
14	3	8	1	20	0.4	30	5	1	0.8	1
14	4	8	1	55	1.6	15	61	3.5	0.8	1
14	4	8	1	55	1.6	15	26	1.6	0.8	1
14	4	8	1	55	1.6	15	5	3	0.8	1
14	5	25	0.9	120	2.5	15	61	6.2	1	1
14	5	25	0.9	120	2.5	15	26	2.5	1	1
14	6	18	1	35	1.16	15	61	2.5	0.8	1
14	6	18	1	35	1.16	15	5	2.5	0.8	1
14	6	18	1	35	1.16	15	26	1.16	0.8	1
14	7	28	1.7	180	1	15	61	1.8	1	1.1
14	7	28	1.7	180	1	15	26	1	1	1.1
14	7	28	1.7	180	1	15	5	3	1	1.1
14	8	7	1.3	20	0.8	15	26	0.8	0.8	1
15	1	1	1	140	3.5	15	61	14	1	1
15	1	1	1	140	3.5	15	38	7	1	1
15	2	1	1	56	1.4	15	61	5.6	1	1.1
15	2	1	1	56	1.4	15	38	2.8	1	1.1
15	3	1	1	187	2.34	15	61	9.3	1	1
15	3	1	1	187	2.34	15	38	4.68	1	1
15	4	1	1	168	4.2	15	61	16.8	1	1
15	4	1	1	168	4.2	15	38	8.4	1	1
15	5	1	1	200	5	15	61	20	1	1
15	5	1	1	200	5	15	38	10	1	1
15	6	1	1	142	3.56	15	61	14	1	1
15	6	1	1	142	3.56	15	38	7	1	1
15	7	21	1	180	4.5	15	61	9	1	1
15	7	21	1	180	4.5	15	38	9	1	1
15	8	25	0.9	40	1	15	61	4	1	1
15	8	25	0.9	40	1	15	38	2	1	1
15	9	25	0.9	200	5	15	61	20	1	1
15	9	25	0.9	200	5	15	38	10	1	1
15	10	24	1	210	7	15	61	21	1	1
15	10	24	1	210	7	15	38	14	1	1
15	11	12	1	1890	5.4	15	33	16.2	1	1.1
15	11	12	1	1890	5.4	15	38	10.8	1	1.1
15	12	12	1	805	2.3	15	33	6.9	1	1.1
15	12	12	1	805	2.3	15	38	4.6	1	1.1
15	13	7	1.3	144	4.8	15	38	9.6	0.8	1
16	1	1	0.8	222	4.44	15	4	11	1	1
16	1	1	0.8	222	4.44	15	63	11	1	1
16	1	1	0.8	222	4.44	15	61	11	1	1
16	2	1	1	50	1	15	4	2.5	1	1
16	2	1	1	50	1	15	63	2.5	1	1
16	2	1	1	50	1	15	61	2.5	1	1
16	3	27	1.1	35	1.79	20	4	4.5	1	1
16	3	27	1.1	35	1.79	20	63	4.5	1	1
16	3	27	1.1	35	1.79	20	61	5	1	1
16	3	27	1.1	35	1.79	20	66	5	1	1
17	1	1	1	60	1.5	15	61	4.5	1	1
17	1	1	1	60	1.5	15	50	3	1	1
17	2	25	0.8	90	2.5	15	61	4.5	1	1
17	2	25	0.8	90	2.5	15	50	5	1	1
17	3	27	1	88	3.5	15	61	4.5	1	1
17	3	27	1	88	3.5	15	50	7	1	1
18	1	1	1	140	3.5	15	61	14	1	1
18	1	1	1	140	3.5	15	38	7	1	1
18	2	1	1	56	1.4	15	61	5.6	1	1.1
18	2	1	1	56	1.4	15	38	2.8	1	1.1
18	3	1	1	187	2.34	15	61	9.3	1	1
18	3	1	1	187	2.34	15	38	4.68	1	1
18	4	1	1	168	4.2	15	61	16.8	1	1
18	4	1	1	168	4.2	15	38	8.4	1	1
18	5	1	1	200	5	15	61	20	1	1
18	5	1	1	200	5	15	38	10	1	1
18	6	1	1	142	3.56	15	61	14	1	1
18	6	1	1	142	3.56	15	38	7	1	1
18	7	21	1	180	4.5	15	61	9	1	1
18	7	21	1	180	4.5	15	38	9	1	1
18	8	25	1	40	1	15	61	4	1	1
18	8	25	1	40	1	15	38	2	1	1
18	9	25	1	200	5	15	61	20	1	1
18	9	25	1	200	5	15	38	10	1	1
18	10	24	1	210	7	15	61	21	1	1
18	10	24	1	210	7	15	38	14	1	1
18	11	12	1	1890	5.4	15	33	16.2	1	1.1
18	11	12	1	1890	5.4	15	38	10.8	1	1.1
18	12	12	1	805	2.3	15	33	6.9	1	1.1
18	12	12	1	805	2.3	15	38	4.6	1	1.1
18	13	7	1.3	144	4.8	15	38	9.6	0.8	1
19	1	25	1	100	2	20	61	8	1	1.15
19	2	25	0.9	150	3	20	61	12	1	1.15
19	3	25	1	150	3	20	61	12	1	1.15
19	4	25	1	150	3	20	61	12	1	1.15
19	5	18	1	15	1.5	20	61	2.4	0.8	1.15
19	6	18	1	120	12	20	61	24	0.8	1.15
19	7	18	1	25	2.5	20	61	4	0.8	1.15
19	8	18	1	15	1.5	20	61	2.4	0.8	1.15
19	9	18	1	50	5	20	61	8	0.8	1.15
19	10	12	1	10000	20	20	33	60	0.8	1.15
19	11	12	1	1500	3	20	33	9	0.7	1.1
19	12	12	1	1250	2.5	20	33	7.5	0.7	1.1
19	13	12	1	2000	4	20	33	12	0.7	1.1
19	14	12	1	1300	2.6	20	33	7.8	0.7	1.1
20	1	1	1	25	0.5	15	37	1	1	1
20	1	1	1	25	0.5	15	61	2	1	1
20	2	1	1	75	1.5	15	37	3	1	1
20	2	1	1	75	1.5	15	61	6	1	1
20	3	1	1	250	5	15	37	10	1	1
20	3	1	1	250	5	15	61	20	1	1
20	4	25	1	100	2	15	37	4	1	1
20	4	25	1	100	2	15	61	8	1	1
20	5	25	1	225	4.5	15	61	18	1	1.1
20	6	25	1	90	2	15	37	4	1	1
20	6	25	1	90	2	15	61	8	1	1
20	7	25	1	100	2	15	61	4	1	1
20	7	25	1	100	2	15	37	4	1	1
20	8	25	1	80	1.5	20	61	6	1	1
20	9	18	0.9	225	2.5	15	63	7	0.8	1.1
20	9	18	0.9	225	2.5	15	61	3	0.8	1.1
20	10	18	0.9	80	2	20	63	6	0.8	1.1
20	10	18	0.9	80	2	20	61	8	0.8	1.1
20	11	18	0.9	23	0.5	20	63	2.5	0.8	1.1
20	11	18	0.9	23	0.5	20	61	2	0.8	1.1
20	12	12	1	800	2	15	37	10	0.7	1.1
20	12	12	1	800	2	15	33	10	0.7	1.1
20	13	11	2	600	3	15	61	12	0.7	1.1
20	14	11	2	500	2.5	15	61	10	0.7	1.1
20	15	11	2	1300	6.5	30	61	26	0.7	1.1
20	16	11	2	390	2	15	61	8	0.7	1.1
20	17	11	2	260	1.3	15	61	5.2	0.7	1.1
21	1	27	1.1	40	2	20	62	6	1	1
21	1	27	1.1	40	2	20	50	3	1	1
21	2	27	1.1	30	1.5	20	62	4.5	1	1
21	2	27	1.1	30	1.5	20	50	2.25	1	1
21	3	27	1.1	20	1	20	62	3	1	1
21	3	27	1.1	20	1	20	50	1.5	1	1
21	4	9	0.8	100	2	20	62	7	1	1.1
21	5	9	0.8	75	1.5	20	62	4.5	1	1.1
21	6	9	0.8	75	1.5	20	62	4.5	1	1.1
21	7	25	0.8	60	2	20	62	6	0.8	1.1
22	1	1	0.8	660	12	15	50	30	1	1
22	1	1	0.8	660	12	15	61	54	1	1
22	2	1	0.8	140	2.5	20	50	6.25	1	1
22	2	1	0.8	140	2.5	20	61	11.25	1	1
22	3	25	0.9	300	5	20	61	20	1	1
22	4	25	0.9	120	2	20	61	8	1	1
22	5	7	1.3	100	5	15	50	15	0.8	1
22	5	7	1.3	100	5	15	61	5	0.8	1
22	6	27	1.1	67.5	2.5	15	50	7.5	1	1
22	6	27	1.1	67.5	2.5	15	61	12.5	1	1
22	6	27	1.1	67.5	2.5	15	26	5	1	1
22	7	27	1.1	121.5	4.5	15	50	13.5	1	1
22	7	27	1.1	121.5	4.5	15	61	22.5	1	1
22	7	27	1.1	121.5	4.5	15	26	9	1	1
22	8	28	1.7	750	3	15	82	15	0.8	1.15
22	9	12	1	1500	3	15	50	9	0.8	1.15
22	9	12	1	1500	3	15	61	6	0.8	1.15
22	9	12	1	1500	3	15	33	4.5	0.8	1.15
22	10	21	1	60	1.5	15	50	4.5	0.8	1.15
22	10	21	1	60	1.5	15	33	3	0.8	1.15
22	11	8	1	600	10	20	50	25	0.8	1
22	11	8	1	600	10	20	33	25	0.8	1
23	1	23	1	105	3	15	61	12	0.8	1
23	1	23	1	105	3	15	51	6	0.8	1
23	2	23	1	87	2.5	15	61	10	0.8	1
23	2	23	1	87	2.5	15	51	5	0.8	1
23	3	8	0.9	60	2	15	61	5	0.8	1
23	3	8	0.9	60	2	15	51	4	0.8	1
23	4	21	1	37.5	1.5	20	61	3.75	0.8	1
23	4	21	1	37.5	1.5	20	51	3	0.8	1
23	5	25	1	60	2	15	61	5	1	1
23	5	25	1	60	2	15	51	4	1	1
23	6	18	1	53	1.5	15	61	3.75	0.8	1
23	6	18	1	53	1.5	15	51	3	0.8	1
23	7	18	1	140	4	15	61	10	0.8	1.15
23	7	18	1	140	4	15	51	8	0.8	1.15
23	8	18	1	120	3.5	15	61	9	0.8	1.15
23	8	18	1	120	3.5	15	51	7	0.8	1.15
23	9	12	0.7	700	2	15	61	5	0.8	1.15
23	9	12	0.7	700	2	15	51	4	0.8	1.15
23	10	12	1	350	1	15	61	3	0.8	1.15
23	10	12	1	350	1	15	51	2	0.8	1.15
23	11	28	1.7	370	1.5	20	61	6	0.8	1.15
23	11	28	1.7	370	1.5	20	51	3	0.8	1.15
23	12	28	1.7	130	0.5	20	61	2	0.8	1.15
23	12	28	1.7	130	0.5	20	51	1	0.8	1.15
24	1	8	1	35	1	15	48	2.5	1	1
24	1	8	1	35	1	15	61	2	1	1
24	2	18	1	40	1.17	20	48	2.8	1	1
24	2	18	1	40	1.17	20	61	2.2	1	1
24	3	28	1.7	180	0.5	20	48	1	0.8	1.1
24	3	28	1.7	180	0.5	20	61	1	0.8	1.1
24	4	18	1	27	0.78	15	48	1.5	1	1
24	4	18	1	27	0.78	15	61	1.5	1	1
24	5	1	1	50	1	20	48	2.5	1	1.1
24	5	1	1	50	1	20	61	2	1	1.1
25	1	1	1	245	4.9	15	50	12	1	1
25	1	1	1	245	4.9	15	80	20	1	1
25	1	1	1	245	4.9	15	61	10	1	1
25	2	28	1.2	200	0.46	15	50	2	0.7	1.1
25	2	28	1.2	200	0.46	15	66	2	0.7	1.1
25	3	27	1.1	50	2	15	50	5	1	1
25	3	27	1.1	50	2	15	80	10	1	1
25	3	27	1.1	50	2	15	61	2	1	1
25	4	7	1.3	18	1.2	15	50	26	0.8	1.15
25	4	7	1.3	18	1.2	15	66	12	0.8	1.15
25	5	8	0.8	100	3.5	15	66	8.75	0.8	1
25	5	8	0.8	100	3.5	15	50	8.75	0.8	1
25	5	8	0.8	100	3.5	15	61	10	0.8	1
25	6	8	0.8	120	4	15	66	10	0.7	1
25	6	8	0.8	120	4	15	50	10	0.7	1
25	6	8	0.8	120	4	15	61	12	0.7	1
26	1	8	1	550	11	30	17	20	0.7	1
26	1	8	1	550	11	30	41	1.32	0.7	1
26	1	8	1	550	11	30	27	1.65	0.7	1
26	2	8	1	550	10	30	17	20	0.7	1
26	2	8	1	550	10	30	41	1.2	0.7	1
26	2	8	1	550	10	30	27	1.5	0.7	1
26	3	24	1	737	11	30	17	22	0.7	1
26	3	24	1	737	11	30	41	1.32	0.7	1
26	4	25	0.9	216	3	20	33	4.5	1	1
26	4	25	0.9	216	3	20	61	4.5	1	1
26	5	12	1	3000	6	20	33	15	0.7	1.15
26	5	12	1	3000	6	20	56	7.2	0.7	1.15
26	5	12	1	3000	6	20	27	9	0.7	1.15
26	6	12	1	4000	8	20	33	24	0.7	1.3
26	6	12	1	4000	8	20	56	9.6	0.7	1.3
26	6	12	1	4000	8	20	27	12	0.7	1.3
26	7	12	1	875	1.75	20	33	4.37	0.7	1.15
26	7	12	1	875	1.75	20	56	2.1	0.7	1.15
26	7	12	1	875	1.75	20	57	2.6	0.7	1.15
26	8	12	1	1000	2	20	33	6	0.7	1.3
26	8	12	1	1000	2	20	56	2.4	0.7	1.3
26	8	12	1	1000	2	20	57	3	0.7	1.3
26	9	12	1	1250	2.5	20	33	7.5	0.7	1.15
26	9	12	1	1250	2.5	20	56	3	0.7	1.15
26	9	12	1	1250	2.5	20	27	3.75	0.7	1.15
26	10	12	1	1500	3	20	33	9	0.7	1.3
26	10	12	1	1500	3	20	56	3.6	0.7	1.3
26	10	12	1	1500	3	20	27	4.5	0.7	1.3
26	11	12	1	1250	2.5	20	33	7.5	0.7	1.15
26	11	12	1	1250	2.5	20	56	3	0.7	1.15
26	11	12	1	1250	2.5	20	27	3.75	0.7	1.15
26	12	12	1	750	1.5	20	33	4.5	0.7	1.15
26	12	12	1	750	1.5	20	56	1.8	0.7	1.15
26	12	12	1	750	1.5	20	27	2.25	0.7	1.15
27	1	1	0.9	66	1.66	20	48	3.32	1	1
27	1	1	0.9	66	1.66	20	61	3.32	1	1
27	2	1	0.9	93	2.34	20	48	4.6	1	1
27	2	1	0.9	93	2.34	20	61	4.6	1	1
27	3	21	1	52	1.75	15	48	2.1	0.8	1
27	3	21	1	52	1.75	15	61	3.5	0.8	1
27	4	32	1	77	2.2	15	48	2.6	0.8	1
27	4	32	1	77	2.2	15	61	4.4	0.8	1
27	5	32	1	54	1.55	20	48	2	0.8	1
27	5	32	1	54	1.55	20	61	3	0.8	1
27	6	28	1.7	125	0.5	20	48	4	1	1.1
28	1	23	0.9	60	1.5	15	40	3	0.8	1
28	1	23	0.9	60	1.5	15	33	2.25	0.8	1
28	2	23	1	120	3	15	40	6	0.8	1
28	2	23	1	120	3	15	33	4.5	0.8	1
28	3	25	1	210	3.5	15	40	7	1	1.1
28	3	25	1	210	3.5	15	61	10.5	1	1.1
28	4	18	1	100	2.5	15	40	5	0.8	1.1
28	4	18	1	100	2.5	15	33	3.75	0.8	1.1
28	5	18	1	60	1.5	30	40	3	0.8	1.1
28	5	18	1	60	1.5	30	33	2.25	0.8	1.1
28	6	12	1	1200	4	15	40	10	0.8	1.1
28	6	12	1	1200	4	15	33	10	0.8	1.1
29	1	1	1	105	1.5	20	63	6	1	1
29	2	25	1	33	1.1	15	63	4.4	1	1
29	3	12	0.9	1300	3.25	20	63	9.7	0.8	1
29	3	12	0.9	1300	3.25	20	40	9.7	0.8	1
30	1	28	1.7	900	5	15	61	10	0.8	1
31	1	1	1	35	1.25	15	61	2.5	1	1
31	1	1	1	35	1.25	15	33	1.5	1	1
31	1	1	1	35	1.25	15	37	2.5	1	1
31	2	1	1	91	3.25	15	61	6.5	1	1
31	2	1	1	91	3.25	15	33	3.9	1	1
31	2	1	1	91	3.25	15	37	6.5	1	1
31	3	1	1	35	1.25	15	61	2.5	1	1
31	3	1	1	35	1.25	15	33	1.5	1	1
31	3	1	1	35	1.25	15	37	2.5	1	1
31	4	8	1	47	2.25	20	61	4.5	0.8	1
31	4	8	1	47	2.25	20	33	2.7	0.8	1
31	4	8	1	47	2.25	20	37	4.5	0.8	1
31	5	18	1	60	3.28	15	61	6.5	0.8	1
31	5	18	1	60	3.28	15	33	1.3	0.8	1
31	5	18	1	60	3.28	15	37	6.5	0.8	1
31	6	28	1.2	160	0.5	20	33	0.6	0.7	1.1
